# Supplementary material for: Identification of New Compounds with Anticonvulsant and Antinociceptive Properties in a Group of 3-substituted (2,5-dioxo-pyrrolidin-1-yl)(phenyl)-Acetamides
Source: Int J Mol Sci. 2021 Dec 3;22(23):13092. doi: 10.3390/ijms222313092 (PMC8658016; doi:10.3390/ijms222313092)
Supplement: Supplementary file 1 [file ijms-22-13092-s001.zip]

Archive with 1 entries (1 files):
- ijms-1482227-supplementary.pdf
